# Supplementary material for: Genome-wide statistical evidence elucidates candidate factors of life expectancy in dogs
Source: Mol Cells. 2024 Nov 22;48(1):100162. doi: 10.1016/j.mocell.2024.100162 (PMC11721540; doi:10.1016/j.mocell.2024.100162)
Supplement: Supplementary file 1 — Supplementary material [file mmc1.xlsx]

## Sheet: Table S1
722 dataset	Nb. Dogs	Nb. Variants	Best P-value	Thresholds	Nb. Variants passing threshold	inflation factor
BMI	523	8240569	4e-15	7.3	115	0.97289
Drooling	518	8178883	1.42e-16	7.3	80	0.955557
Lifespan	523	8240569	3.64e-11	7.3	89	0.968498

## Sheet: Table S2
chr	start	end	symbol	GeneID	rs	ps	n_miss	allele1	allele0	af	beta	se	logl_H1	p_wald
2	5629101	6436691	LOC111091106	111091106	2:6026753	6026753	2	A	G	0.012	0.936673	0.157415	-442.268	4.91493e-09
2	18477150	18534716	NSUN6	100855876	2:18509001	18509001	0	C	A	0.013	0.954036	0.152711	-440.571	8.6825e-10
2	18537100	18659080	CACNB2	487113	2:18588193	18588193	1	T	C	0.013	0.952913	0.152724	-440.617	9.09871e-10
2	18537100	18659080	CACNB2	487113	2:18629728	18629728	1	C	G	0.013	0.953863	0.152706	-440.577	8.73104e-10
2	18537100	18759719	CACNB2	487113	2:18751953	18751953	0	T	G	0.012	0.937404	0.162527	-443.276	1.37916e-08
2					2:19078585	19078585	4	A	T	0.011	1.08804	0.190618	-443.6	1.92157e-08
2					2:54066206	54066206	0	T	C	0.043	0.550796	0.0932525	-442.512	6.31159e-09
2					2:54066448	54066448	0	A	G	0.044	0.519124	0.0918823	-443.911	2.64507e-08
2					2:54115504	54115504	3	A	G	0.037	0.586932	0.101745	-443.271	1.37181e-08
2					2:54115563	54115563	0	T	C	0.037	0.570505	0.0996284	-443.5	1.73563e-08
2					rs22858924	54119312	1	G	A	0.037	0.595494	0.099485	-442.07	4.01179e-09
2	55060725	55115950	LOC111092539	111092539	2:55104657	55104657	0	G	A	0.048	0.59418	0.0951615	-440.591	8.86073e-10
2	76979759	76988313	LOC111093639	111093639	2:76982122	76982122	5	T	C	0.013	0.903973	0.159418	-443.801	2.36265e-08
2					2:82320852	82320852	3	T	C	0.019	0.820924	0.136384	-441.881	3.30886e-09
3					rs8666551	91104730	2	C	T	0.293	0.260388	0.0435946	-442.142	4.31808e-09
3					3:91107959	91107959	0	C	T	0.147	0.348046	0.0562855	-440.942	1.26707e-09
3					3:91108467	91108467	1	C	T	0.149	0.356739	0.0564671	-440.159	5.70161e-10
3					rs23549033	91110038	1	T	C	0.34	0.271627	0.0414651	-438.764	1.37625e-10
3					rs8623315	91110189	2	C	T	0.249	0.312386	0.0464605	-437.702	4.6672e-11
3					rs8623314	91110287	0	G	C	0.25	0.308068	0.0463999	-438.222	7.92789e-11
3					rs23570216	91121381	3	A	G	0.444	0.227657	0.0390282	-442.918	9.55819e-09
3					rs23570265	91131339	4	A	G	0.408	0.237687	0.0397429	-442.099	4.13235e-09
3					3:91139146	91139146	1	T	C	0.142	0.329392	0.0575258	-443.502	1.73878e-08
3	91174507	91271361	LCORL	613008	3:91241141	91241141	0	A	T	0.137	0.373734	0.0590319	-440.08	5.25978e-10
4					4:52130085	52130085	2	A	T	0.032	0.623173	0.108387	-443.375	1.52597e-08
4					4:52132873	52132873	1	T	C	0.032	0.626413	0.108347	-443.201	1.27658e-08
4					4:52133156	52133156	2	A	G	0.033	0.606291	0.105279	-443.324	1.44831e-08
4					4:52134164	52134164	0	C	T	0.032	0.626952	0.108351	-443.175	1.24293e-08
4					4:52134496	52134496	2	A	T	0.032	0.623173	0.108387	-443.375	1.52597e-08
4					4:52134628	52134628	0	T	C	0.031	0.618048	0.10645	-443.067	1.11327e-08
4					4:52135112	52135112	0	T	C	0.031	0.616185	0.109231	-443.958	2.77544e-08
4					4:52135468	52135468	1	T	A	0.031	0.617536	0.106446	-443.092	1.14233e-08
4					4:52135928	52135928	2	A	G	0.031	0.599336	0.107519	-444.313	3.99427e-08
5					5:26769865	26769865	0	A	C	0.34	-0.213021	0.0382145	-444.313	3.9923e-08
5	31264554	31293426	NLRP1	489449	5:31272608	31272608	0	C	T	0.015	1.07396	0.193903	-444.501	4.84224e-08
5	31264554	31299538	NLRP1	489449	5:31297367	31297367	5	A	G	0.015	1.07363	0.193844	-444.501	4.84283e-08
5	31390873	31442585	RABEP1	489451	5:31397794	31397794	0	A	G	0.015	1.07396	0.193903	-444.501	4.84224e-08
5					5:31468601	31468601	1	C	T	0.015	1.07307	0.193891	-444.523	4.95481e-08
5					5:31472948	31472948	0	A	G	0.015	1.07396	0.193903	-444.501	4.84224e-08
5	31500494	31591386	ZFP3	489452	5:31522834	31522834	0	T	C	0.015	1.07396	0.193903	-444.501	4.84224e-08
5					5:31808135	31808135	4	G	A	0.015	1.19352	0.199906	-442.156	4.38098e-09
5					5:31828682	31828682	3	C	T	0.015	1.19637	0.199934	-442.08	4.05619e-09
5	31842642	31860244	PELP1	479475	5:31849252	31849252	0	T	C	0.015	1.19865	0.199911	-442.012	3.78433e-09
5					5:31891641	31891641	1	T	G	0.015	1.19746	0.199913	-442.046	3.91772e-09
5					5:32094988	32094988	1	T	G	0.019	0.897542	0.158562	-443.855	2.49549e-08
7					7:18684329	18684329	0	G	T	0.012	1.01302	0.152063	-438.084	6.88932e-11
7					7:18702025	18702025	1	T	C	0.011	1.03957	0.155243	-437.871	5.5426e-11
7	18798802	19254847	HMCN1	490318	7:18882843	18882843	3	G	A	0.011	0.971401	0.162622	-442.139	4.30792e-09
7	18798802	19254847	HMCN1	490318	7:18887670	18887670	1	G	A	0.011	0.979899	0.164314	-442.194	4.55626e-09
7	18798802	19254847	HMCN1	490318	7:18888626	18888626	4	C	T	0.012	0.978521	0.164361	-442.251	4.82808e-09
7	19804412	19955215	PLA2G4A	480048	7:19952612	19952612	0	A	G	0.02	0.922049	0.142424	-439.228	2.20823e-10
7	20375973	20480886	AXDND1	480051	7:20436791	20436791	1	C	A	0.014	1.13702	0.205242	-444.494	4.80999e-08
7	70082563	70406194	DLGAP1	480194	7:70244689	70244689	1	T	A	0.012	1.05144	0.189056	-444.38	4.27893e-08
8	27072373	27116066	LOC111097030	111097030	8:27077655	27077655	1	C	T	0.012	1.36392	0.242767	-444.08	3.14476e-08
8	27072373	27116066	LOC111097030	111097030	8:27083700	27083700	1	T	C	0.013	1.21448	0.215284	-443.957	2.77253e-08
8	27072373	27116066	LOC111097030	111097030	8:27091066	27091066	0	G	T	0.012	1.36889	0.242735	-443.967	2.80071e-08
10	7892745	8040196	MSRB3	608386	10:7957538	7957538	2	A	C	0.238	-0.439375	0.0607588	-434.449	1.71491e-12
10	7892745	8040196	MSRB3	608386	10:7969802	7969802	1	G	A	0.239	-0.451966	0.0605637	-432.904	3.58033e-13
10	7892745	8040196	MSRB3	608386	10:7970930	7970930	3	G	C	0.237	-0.439277	0.0612843	-434.868	2.62133e-12
10	7892745	8040196	MSRB3	608386	10:7974194	7974194	1	C	T	0.238	-0.448736	0.060524	-433.232	4.98853e-13
10	7892745	8040196	MSRB3	608386	10:7979038	7979038	3	G	A	0.241	-0.46201	0.060388	-431.619	9.73638e-14
10	7892745	8040196	MSRB3	608386	rs22056500	7989859	1	A	G	0.239	-0.458786	0.0604262	-432.019	1.46063e-13
10	7892745	8040196	MSRB3	608386	10:8019283	8019283	4	T	C	0.232	-0.399495	0.0595152	-437.771	5.00919e-11
10	7892745	8040196	MSRB3	608386	rs22030015	8039946	2	G	A	0.261	-0.324402	0.0547547	-442.412	5.69242e-09
10					10:8072378	8072378	3	G	A	0.245	-0.379977	0.0575885	-438.475	1.02563e-10
10					rs22035414	8085469	5	C	T	0.385	0.267954	0.0439523	-441.442	2.11267e-09
10					10:8086196	8086196	5	C	T	0.228	-0.384677	0.0582152	-438.416	9.65467e-11
10					10:8089321	8089321	2	T	C	0.231	-0.397905	0.0574757	-436.448	1.30526e-11
10					10:8089549	8089549	2	T	C	0.23	-0.3995	0.0587224	-437.205	2.81771e-11
10					10:8090498	8090498	3	T	G	0.38	0.270474	0.0448481	-441.815	3.0924e-09
10					10:8090921	8090921	3	C	G	0.232	-0.415804	0.0588629	-435.544	5.20931e-12
10					10:8091444	8091444	3	C	G	0.239	-0.401058	0.0591102	-437.32	3.1656e-11
10					10:8092847	8092847	3	C	T	0.241	-0.433507	0.0586285	-433.366	5.71884e-13
10					10:8094547	8094547	3	A	T	0.233	-0.409096	0.0596802	-436.881	2.02556e-11
10					10:8094921	8094921	3	C	T	0.24	-0.388184	0.058084	-437.953	6.02636e-11
10					10:8095137	8095137	2	A	T	0.232	-0.414352	0.0589166	-435.745	6.38706e-12
10					10:8095241	8095241	2	A	G	0.23	-0.41116	0.0603081	-437.115	2.56926e-11
10					10:8095431	8095431	3	A	G	0.233	-0.420049	0.0586559	-434.911	2.73893e-12
10					10:8095516	8095516	3	T	A	0.233	-0.402424	0.0586882	-436.867	1.99743e-11
10					10:8096776	8096776	1	T	C	0.233	-0.40679	0.0587078	-436.41	1.25532e-11
10					10:8097348	8097348	2	T	C	0.384	0.284204	0.0451665	-440.308	6.63483e-10
10					10:8097401	8097401	1	T	C	0.241	-0.403863	0.0588841	-436.857	1.97664e-11
10					10:8098681	8098681	3	G	A	0.238	-0.390929	0.0583087	-437.821	5.26916e-11
10					10:8099818	8099818	3	C	A	0.233	-0.398495	0.0575348	-436.429	1.27914e-11
10					10:8100754	8100754	1	T	C	0.241	-0.413087	0.0580168	-435.179	3.59679e-12
10					10:8133542	8133542	1	T	C	0.226	-0.402246	0.058382	-436.659	1.61642e-11
10					10:8137412	8137412	2	T	C	0.226	-0.406894	0.058935	-436.569	1.47484e-11
10					rs22091885	8153253	3	T	G	0.258	-0.31753	0.0524827	-441.706	2.76562e-09
10					rs22060204	8154731	2	T	A	0.227	-0.406799	0.0584061	-436.18	9.94214e-12
10					10:8164568	8164568	4	A	G	0.224	-0.374819	0.059018	-439.962	4.66606e-10
10					10:8166222	8166222	0	G	C	0.26	-0.331985	0.053885	-441.072	1.44747e-09
10					10:8169318	8169318	2	T	A	0.268	-0.310694	0.055509	-444.192	3.5271e-08
10					10:8170223	8170223	2	G	A	0.27	-0.326271	0.0555201	-442.678	7.47784e-09
10					10:8173860	8173860	1	C	A	0.267	-0.318288	0.0560095	-443.735	2.2079e-08
10					10:8177756	8177756	3	A	C	0.259	-0.320866	0.0562157	-443.601	1.92333e-08
10					10:8179876	8179876	2	T	C	0.226	-0.393136	0.0599336	-438.711	1.30347e-10
10					10:8192539	8192539	2	G	T	0.259	-0.330153	0.057467	-443.399	1.56407e-08
10					10:8203637	8203637	1	A	C	0.245	-0.315426	0.0549953	-443.451	1.64947e-08
10					10:8251752	8251752	3	A	G	0.227	-0.413284	0.060186	-436.805	1.87553e-11
10					10:8256639	8256639	3	G	A	0.23	-0.429098	0.0615124	-436.111	9.26903e-12
10					10:8256640	8256640	3	C	G	0.23	-0.429098	0.0615124	-436.111	9.26903e-12
10					10:8258271	8258271	0	T	A	0.232	-0.459936	0.0614241	-432.734	3.01114e-13
10	8279901	8292392	LOC111097820	111097820	10:8286592	8286592	1	A	T	0.255	-0.464683	0.0616175	-432.369	2.08149e-13
10					10:8338908	8338908	0	A	G	0.256	-0.48103	0.0611811	-430.141	2.18186e-14
10	8348101	8491435	HMGA2	100271859	10:8351907	8351907	4	G	A	0.281	-0.336031	0.0557218	-441.817	3.09934e-09
10	8348101	8491435	HMGA2	100271859	10:8355957	8355957	5	A	G	0.277	-0.355038	0.0569231	-440.63	9.22395e-10
10	8348101	8491435	HMGA2	100271859	10:8356059	8356059	1	T	G	0.281	-0.350572	0.0561914	-440.62	9.12956e-10
10	8348101	8491435	HMGA2	100271859	10:8364172	8364172	2	A	G	0.262	-0.353951	0.0557445	-439.971	4.70579e-10
10	8348101	8491435	HMGA2	100271859	10:8364263	8364263	1	G	A	0.261	-0.360127	0.0558282	-439.368	2.54708e-10
10	8348101	8491435	HMGA2	100271859	10:8365222	8365222	1	T	C	0.26	-0.37315	0.0562394	-438.249	8.14863e-11
10	8348101	8491435	HMGA2	100271859	10:8365662	8365662	2	A	C	0.263	-0.377551	0.0554489	-437.169	2.71537e-11
10	8348101	8491435	HMGA2	100271859	10:8367419	8367419	2	G	A	0.266	-0.355501	0.0562136	-440.121	5.48406e-10
10	8348101	8491435	HMGA2	100271859	10:8367610	8367610	1	A	G	0.261	-0.370916	0.0560591	-438.363	9.14624e-11
10	8348101	8491435	HMGA2	100271859	10:8367943	8367943	1	G	A	0.262	-0.373608	0.0557299	-437.825	5.28836e-11
10	8348101	8491435	HMGA2	100271859	10:8368885	8368885	1	G	A	0.268	-0.361746	0.0559389	-439.271	2.30714e-10
10	8348101	8491435	HMGA2	100271859	10:8369008	8369008	1	A	C	0.264	-0.378653	0.0555171	-437.097	2.52344e-11
10	8348101	8491435	HMGA2	100271859	10:8369330	8369330	1	G	A	0.268	-0.361746	0.0559389	-439.271	2.30714e-10
10	8348101	8491435	HMGA2	100271859	10:8370035	8370035	2	A	G	0.263	-0.357669	0.0557141	-439.553	3.07541e-10
10	8348101	8491435	HMGA2	100271859	10:8370128	8370128	2	G	A	0.262	-0.361223	0.0556796	-439.147	2.03179e-10
10	8348101	8491435	HMGA2	100271859	10:8370849	8370849	4	C	T	0.257	-0.34126	0.0553206	-441.027	1.38268e-09
10	8348101	8491435	HMGA2	100271859	10:8371899	8371899	1	A	G	0.27	-0.357399	0.0551187	-439.167	2.07409e-10
10	8348101	8491435	HMGA2	100271859	10:8372669	8372669	1	G	A	0.269	-0.354702	0.0551822	-439.505	2.92723e-10
10	8348101	8491435	HMGA2	100271859	10:8372955	8372955	0	G	A	0.263	-0.369447	0.0557165	-438.275	8.36432e-11
10	8348101	8491435	HMGA2	100271859	10:8373028	8373028	5	T	A	0.264	-0.372416	0.0553547	-437.676	4.5476e-11
10	8348101	8491435	HMGA2	100271859	10:8373495	8373495	4	C	G	0.267	-0.346381	0.0546855	-440.062	5.16566e-10
10	8348101	8491435	HMGA2	100271859	10:8373865	8373865	2	A	C	0.262	-0.364361	0.0550821	-438.373	9.24033e-11
10	8348101	8491435	HMGA2	100271859	10:8374927	8374927	5	G	A	0.261	-0.330974	0.054386	-441.504	2.25037e-09
10	8348101	8491435	HMGA2	100271859	10:8375149	8375149	3	C	T	0.261	-0.350451	0.0552167	-439.987	4.7826e-10
10	8348101	8491435	HMGA2	100271859	10:8375211	8375211	4	T	C	0.261	-0.341774	0.0553253	-440.976	1.3129e-09
10	8348101	8491435	HMGA2	100271859	10:8376232	8376232	3	A	G	0.262	-0.353546	0.0558388	-440.077	5.24408e-10
10	8348101	8491435	HMGA2	100271859	10:8376310	8376310	1	C	T	0.271	-0.353447	0.0552806	-439.709	3.60259e-10
10	8348101	8491435	HMGA2	100271859	10:8376439	8376439	2	T	C	0.262	-0.357676	0.05506	-439.095	1.92741e-10
10	8348101	8491435	HMGA2	100271859	10:8376963	8376963	3	C	T	0.262	-0.357553	0.0552541	-439.246	2.24762e-10
10	8348101	8491435	HMGA2	100271859	10:8377305	8377305	2	T	C	0.263	-0.345208	0.0551087	-440.473	7.85497e-10
10	8348101	8491435	HMGA2	100271859	10:8377911	8377911	2	C	T	0.25	-0.406659	0.0580879	-435.952	7.87859e-12
10	8348101	8491435	HMGA2	100271859	10:8378024	8378024	3	A	G	0.249	-0.410459	0.0582236	-435.636	5.71938e-12
10	8348101	8491435	HMGA2	100271859	10:8379021	8379021	5	A	G	0.248	-0.409041	0.058199	-435.774	6.57987e-12
10	8348101	8491435	HMGA2	100271859	10:8379437	8379437	2	G	T	0.25	-0.4134	0.0580305	-435.155	3.50952e-12
10	8348101	8491435	HMGA2	100271859	10:8379538	8379538	4	T	C	0.251	-0.403109	0.0576517	-436.007	8.33363e-12
10	8348101	8491435	HMGA2	100271859	10:8379586	8379586	5	G	A	0.251	-0.378857	0.0560347	-437.469	3.68257e-11
10	8348101	8491435	HMGA2	100271859	10:8379736	8379736	5	T	C	0.249	-0.373566	0.0561535	-438.142	7.3008e-11
10	8348101	8491435	HMGA2	100271859	10:8380103	8380103	2	T	G	0.26	-0.398125	0.0578979	-436.745	1.76377e-11
10	8348101	8491435	HMGA2	100271859	10:8380382	8380382	3	C	T	0.251	-0.396424	0.0581215	-437.096	2.52138e-11
10	8348101	8491435	HMGA2	100271859	10:8380459	8380459	5	C	T	0.25	-0.373564	0.0562741	-438.229	7.98298e-11
10	8348101	8491435	HMGA2	100271859	rs22003588	8381431	2	C	T	0.251	-0.411578	0.0583613	-435.62	5.62525e-12
10	8348101	8491435	HMGA2	100271859	rs22003590	8381624	1	T	G	0.253	-0.43261	0.0582515	-433.148	4.58311e-13
10	8348101	8491435	HMGA2	100271859	rs22003594	8381797	2	T	A	0.251	-0.406107	0.0578543	-435.831	6.97112e-12
10	8348101	8491435	HMGA2	100271859	10:8382490	8382490	2	T	C	0.295	-0.30968	0.0536691	-443.262	1.36004e-08
10	8348101	8491435	HMGA2	100271859	10:8383016	8383016	4	G	A	0.293	-0.314499	0.0536681	-442.77	8.21178e-09
10	8348101	8491435	HMGA2	100271859	10:8383076	8383076	0	A	G	0.298	-0.331913	0.0536552	-440.927	1.24869e-09
10	8348101	8491435	HMGA2	100271859	10:8383473	8383473	1	C	T	0.293	-0.325426	0.0539058	-441.781	2.98615e-09
10	8348101	8491435	HMGA2	100271859	10:8383656	8383656	4	A	G	0.29	-0.309352	0.0536523	-443.286	1.39321e-08
10	8348101	8491435	HMGA2	100271859	10:8384116	8384116	3	T	C	0.29	-0.299582	0.0532907	-444.062	3.08653e-08
10	8348101	8491435	HMGA2	100271859	10:8384421	8384421	1	C	T	0.294	-0.322164	0.0541448	-442.27	4.92381e-09
10	8348101	8491435	HMGA2	100271859	10:8384462	8384462	1	T	C	0.294	-0.322164	0.0541448	-442.27	4.92381e-09
10	8348101	8491435	HMGA2	100271859	10:8400375	8400375	0	G	T	0.249	-0.454334	0.0600958	-432.241	1.82824e-13
10	48550836	48636776	EPAS1	474578	10:48572597	48572597	3	A	G	0.021	1.06103	0.16261	-438.92	1.61347e-10
11					11:43757700	43757700	2	A	T	0.011	1.16921	0.205094	-443.638	1.99796e-08
11					11:43946984	43946984	1	T	C	0.015	1.024	0.172875	-442.419	5.73397e-09
11					11:44122497	44122497	3	A	T	0.012	1.38668	0.210827	-438.603	1.16734e-10
12					12:70883801	70883801	2	T	C	0.032	0.612836	0.109094	-444.084	3.15699e-08
12					12:70886976	70886976	0	C	G	0.031	0.610738	0.109039	-444.171	3.45304e-08
12					12:70887043	70887043	1	T	C	0.031	0.614496	0.109432	-444.096	3.19526e-08
15	41203320	41273856	IGF1	610255	15:41216098	41216098	2	T	C	0.48	-0.252626	0.045335	-444.323	4.03422e-08
15	41203320	41273856	IGF1	610255	rs22362978	41216597	1	A	G	0.487	-0.247684	0.0447136	-444.497	4.8242e-08
15	41203320	41273856	IGF1	610255	rs22416333	41225925	1	C	A	0.469	-0.24429	0.0432663	-443.931	2.69911e-08
15	41203320	41273856	IGF1	610255	15:41227725	41227725	2	A	G	0.452	-0.249214	0.0434184	-443.427	1.6105e-08
15	41203320	41273856	IGF1	610255	15:41228068	41228068	2	A	G	0.452	-0.244058	0.0430915	-443.837	2.45175e-08
15	41203320	41273856	IGF1	610255	rs22399288	41232368	5	C	T	0.486	-0.245379	0.0429193	-443.55	1.82541e-08
15	41203320	41273856	IGF1	610255	rs22432288	41232465	3	T	A	0.484	-0.244721	0.0427138	-443.484	1.70691e-08
15	41203320	41273856	IGF1	610255	rs22432292	41232547	4	T	C	0.486	-0.239952	0.0424015	-443.862	2.51548e-08
15	41203320	41273856	IGF1	610255	15:41234395	41234395	1	C	T	0.492	-0.247709	0.0429074	-443.247	1.33816e-08
15	41203320	41273856	IGF1	610255	15:41239107	41239107	2	T	C	0.506	-0.239209	0.0421355	-443.765	2.27736e-08
18					18:33447534	33447534	0	C	T	0.014	0.769561	0.138263	-444.357	4.17849e-08
18					rs22674070	33452500	1	G	A	0.014	0.768626	0.138275	-444.395	4.3461e-08
19					19:25244929	25244929	1	T	A	0.013	0.84335	0.149369	-443.932	2.70068e-08
20	28777306	29480643	PTPRG	484706	20:29427914	29427914	1	A	G	0.011	0.976394	0.176425	-444.523	4.95576e-08
21	13317926	13441204	LOC102157195	102157195	21:13359881	13359881	0	T	C	0.014	0.872562	0.146912	-442.329	5.23367e-09
21	42654925	43468365	NELL1	476888	21:43343215	43343215	2	T	A	0.012	0.868254	0.154198	-444.013	2.93641e-08
21					21:46640487	46640487	0	T	C	0.025	0.818492	0.147194	-444.385	4.30024e-08
25					25:47875749	47875749	1	G	A	0.011	0.992808	0.17161	-443.18	1.25017e-08
25					25:47876656	47876656	0	G	A	0.011	0.991164	0.171629	-443.236	1.32363e-08
25					25:47876846	47876846	0	G	A	0.011	0.991164	0.171629	-443.236	1.32363e-08
25					25:47890460	47890460	5	A	G	0.014	0.933813	0.158932	-442.684	7.52366e-09
25					25:47893039	47893039	2	G	A	0.012	1.00162	0.16702	-442.006	3.7601e-09
25					25:47902730	47902730	1	C	G	0.013	1.02844	0.162477	-440.087	5.3012e-10
25					25:47911162	47911162	1	T	A	0.024	0.730671	0.109538	-438.031	6.52626e-11
25					25:47912759	47912759	0	A	G	0.024	0.731029	0.109552	-438.016	6.42789e-11
25					25:47915302	47915302	0	A	C	0.024	0.731029	0.109552	-438.016	6.42789e-11
25					25:47917743	47917743	0	A	T	0.023	0.761714	0.111784	-437.137	2.62743e-11
25					25:47920021	47920021	4	T	C	0.034	0.6227	0.0934633	-438.08	6.86031e-11
25					25:47920062	47920062	4	A	G	0.038	0.592626	0.0903876	-438.729	1.32807e-10
25					25:47922000	47922000	5	T	C	0.036	0.60056	0.0933228	-439.46	2.79696e-10
25					25:47924890	47924890	3	T	C	0.041	0.564902	0.0905126	-440.607	9.00779e-10
25					25:47928193	47928193	1	T	C	0.045	0.481302	0.084825	-443.782	2.31624e-08
25					25:47928241	47928241	3	A	G	0.097	0.353233	0.0634439	-444.348	4.14006e-08
25					25:47930229	47930229	1	A	G	0.043	0.515551	0.087724	-442.676	7.46309e-09
25					25:47932084	47932084	0	G	A	0.041	0.530711	0.0884139	-441.975	3.64168e-09
25					25:47932293	47932293	2	T	C	0.043	0.486367	0.0853152	-443.638	1.99855e-08
25					25:47934526	47934526	0	C	T	0.04	0.520857	0.0879386	-442.421	5.74708e-09
25					25:47935597	47935597	0	G	A	0.027	0.579933	0.100119	-443.141	1.20108e-08
25					25:47957625	47957625	3	A	G	0.037	0.552429	0.0935106	-442.506	6.26996e-09
25					25:47957978	47957978	2	T	C	0.026	0.653784	0.106063	-441.054	1.42115e-09
25	47971439	48040636	COL6A3	403582	25:48000644	48000644	4	A	G	0.055	0.43362	0.0764249	-443.783	2.31956e-08
26					26:22506589	22506589	2	A	G	0.013	0.900686	0.15554	-443.151	1.21276e-08
26	22632970	22668961	AP1B1	486344	26:22653330	22653330	2	C	G	0.013	1.04518	0.163932	-439.816	4.01757e-10
26	22632970	22715449	AP1B1	486344	26:22696314	22696314	2	A	G	0.012	1.0068	0.167911	-442.012	3.78107e-09
26	22632970	22715449	AP1B1	486344	26:22699813	22699813	2	G	C	0.012	1.06241	0.165497	-439.555	3.07889e-10
26	22748857	22784456	THOC5	477534	26:22776421	22776421	1	C	G	0.011	1.06314	0.165472	-439.523	2.9805e-10
26	23047500	23185299	MTMR3	100856311	26:23087093	23087093	3	C	A	0.012	1.06895	0.181849	-442.67	7.41115e-09
27	16252405	16464099	FGD4	486615	27:16445725	16445725	1	A	G	0.011	1.08708	0.15589	-436.127	9.41522e-12
29					29:11600663	11600663	1	A	C	0.014	0.798465	0.133106	-441.997	3.72362e-09
29					29:24558534	24558534	0	T	C	0.02	0.740367	0.133307	-444.421	4.46041e-08
30	15494235	15672935	FAM227B	100684995	30:15561313	15561313	1	T	C	0.012	0.952639	0.148505	-439.582	3.1679e-10
30	15494235	15672935	FAM227B	100684995	30:15571294	15571294	0	G	T	0.014	0.782782	0.136132	-443.371	1.52061e-08
30	15494235	15672935	FAM227B	100684995	30:15577944	15577944	3	T	C	0.014	0.780708	0.136173	-443.463	1.67062e-08
30	15494235	15672935	FAM227B	100684995	30:15592287	15592287	3	A	G	0.014	0.888514	0.137152	-439.202	2.15009e-10
30	15494235	15672935	FAM227B	100684995	30:15618130	15618130	1	T	C	0.015	0.840774	0.133702	-440.331	6.79324e-10
30	15494235	15672935	FAM227B	100684995	30:15621218	15621218	0	C	T	0.016	0.778012	0.132682	-442.75	8.04328e-09
30	15494235	15672935	FAM227B	100684995	30:15637585	15637585	3	A	G	0.028	0.780223	0.117195	-438.111	7.07897e-11
31					31:21131540	21131540	1	G	A	0.015	0.782198	0.14009	-444.264	3.79837e-08
32	23322654	23603233	BANK1	487881	32:23511294	23511294	4	C	T	0.023	-0.896501	0.153202	-442.815	8.60555e-09
34	20112302	20127033	BCL6	488124	34:20124562	20124562	1	G	C	0.011	1.19986	0.184539	-439.06	1.85961e-10
34	20112302	20127033	BCL6	488124	34:20125346	20125346	3	C	T	0.013	1.07633	0.171149	-440.328	6.77685e-10
34	38399360	39629061	NAALADL2	488174	34:38533842	38533842	1	A	G	0.011	1.13715	0.204779	-444.425	4.47939e-08
39					39:75405755	75405755	4	A	G	0.02	0.725626	0.119845	-441.68	2.69393e-09
39					39:75466391	75466391	3	A	T	0.016	0.958054	0.133025	-434.643	2.0873e-12
39					39:75530210	75530210	3	A	T	0.017	0.88241	0.130126	-437.343	3.24113e-11
39					39:75578706	75578706	0	T	C	0.017	0.884087	0.130109	-437.257	2.96905e-11
39					39:75586544	75586544	2	C	G	0.019	0.805751	0.127394	-440.116	5.45958e-10
39					39:75586696	75586696	5	A	G	0.017	0.882567	0.130108	-437.33	3.1973e-11
39					39:75801010	75801010	3	T	A	0.017	0.881564	0.130134	-437.387	3.38743e-11
39					39:75829011	75829011	2	A	C	0.016	0.93205	0.132882	-435.865	7.21987e-12
39					39:75837460	75837460	1	A	C	0.017	0.884298	0.130097	-437.243	2.92688e-11
39					39:75904482	75904482	2	T	G	0.016	0.931939	0.132881	-435.871	7.25685e-12
39					39:76031723	76031723	2	A	G	0.042	0.534313	0.0853558	-440.498	8.05885e-10
39					39:76074872	76074872	4	T	C	0.044	0.591618	0.0885772	-437.978	6.18087e-11
39					39:76148912	76148912	4	G	T	0.037	0.561864	0.0997095	-443.991	2.86949e-08
39					39:76732437	76732437	2	G	A	0.037	0.549039	0.0974736	-444.003	2.90596e-08
39					39:76825024	76825024	0	G	A	0.037	0.549499	0.0974739	-443.978	2.83221e-08
39					39:77877373	77877373	2	C	T	0.051	0.576379	0.090768	-439.968	4.69168e-10
39					39:78583596	78583596	2	G	A	0.051	0.576823	0.0909943	-440.032	5.01075e-10
39					39:78608900	78608900	4	G	A	0.013	1.26177	0.157544	-429.099	7.60493e-15
39					39:80365709	80365709	2	T	C	0.068	0.42677	0.0744141	-443.453	1.65347e-08
39					39:81583621	81583621	3	G	A	0.062	0.60336	0.0879565	-436.85	1.96223e-11
39					39:82919525	82919525	5	T	C	0.064	0.607708	0.0856328	-435.332	4.19944e-12
39					39:83430607	83430607	1	C	G	0.061	0.62298	0.0872169	-435.031	3.0939e-12
39					39:84289157	84289157	0	A	T	0.063	0.625761	0.0847706	-433.449	6.21873e-13
39					39:85473143	85473143	3	C	T	0.064	0.660754	0.0879323	-432.554	2.50916e-13
39					39:86420616	86420616	1	G	A	0.064	0.6591	0.087978	-432.708	2.93385e-13
39					39:87380891	87380891	4	G	A	0.021	1.01107	0.124861	-428.463	3.99619e-15
39					39:87462716	87462716	4	T	C	0.02	0.928557	0.125388	-433.29	5.29268e-13
39					39:89026791	89026791	1	T	G	0.02	0.733255	0.114412	-439.618	3.28434e-10
39					39:89124412	89124412	2	A	G	0.022	0.685883	0.110611	-440.841	1.14403e-09
39					39:89547536	89547536	4	A	G	0.024	0.659685	0.1074	-441.179	1.61547e-09
39					39:89691623	89691623	2	A	T	0.025	0.622666	0.103856	-442.015	3.79372e-09
39					39:90090127	90090127	1	A	G	0.015	0.846014	0.135648	-440.632	9.24148e-10
39					39:90313274	90313274	1	A	T	0.016	0.858485	0.129243	-438.204	7.78051e-11
39					39:95276463	95276463	3	T	C	0.017	0.705857	0.121402	-443.022	1.0631e-08
39					39:101730294	101730294	4	C	A	0.392	0.234202	0.0422135	-444.451	4.60271e-08
39					39:101825279	101825279	1	A	G	0.391	0.233971	0.0421928	-444.466	4.67145e-08
39					39:102310784	102310784	4	C	T	0.387	0.225331	0.0406334	-444.465	4.66714e-08
39					39:102312182	102312182	1	C	G	0.388	0.229952	0.0406593	-443.881	2.5637e-08
39			IGSF1		rs24855963	102327752	2	A	G	0.389	0.230403	0.0407401	-443.882	2.56574e-08
39					rs24662669	102341943	4	A	G	0.388	0.225988	0.0406217	-444.371	4.23999e-08
39					39:102501219	102501219	4	C	T	0.398	0.225415	0.0405479	-444.392	4.33272e-08
39					rs24611946	102509183	1	C	G	0.397	0.223115	0.0402249	-444.458	4.63686e-08
39					39:102510054	102510054	2	C	G	0.398	0.225597	0.0405235	-444.351	4.15291e-08
39					rs24859997	102545396	2	A	G	0.368	0.245642	0.0407633	-441.842	3.18022e-09
39					39:102554638	102554638	3	A	C	0.391	0.223199	0.0401563	-444.397	4.35553e-08
39					39:102620800	102620800	3	T	C	0.389	0.225521	0.0406599	-444.459	4.64089e-08
39					rs24654869	102661414	2	T	G	0.391	0.224141	0.0404469	-444.485	4.76496e-08

## Sheet: Table S3_old
722 dataset	Lifespan			BMI			Drooling
Genotypes	RR/RA	RA/AA	RR/AA	RR/RA	RA/AA	RR/AA	RR/RA	RA/AA	RR/AA
ENOX2	0.63	2.47e-06	2.2e-16	0.00069	1.85e-05	2.2e-16	0.0003	0.00059	2.2e-16
ARHGAP36 – IGSF1	0.62	2.35e-06	2.2e-16	0.013	3.31e-07	2.2e-16	0.0051	6.97e-05	2.2e-16
1355 dataset	Lifespan			BMI			Drooling
Genotypes	RR/RA	RA/AA	RR/AA	RR/RA	RA/AA	RR/AA	RR/RA	RA/AA	RR/AA
ENOX2	0.015	1.068e-08	2.2e-16	0.0089	2.14e-15	2.2e-16	0.0033	1.068e-08	2.2e-16
ARHGAP36 – IGSF1	0.0093	1.97e-15	2.2e-16	0.00082	2.38e-14	2.2e-16	0.0033	2.38e-14	2.2e-16
722 dataset	ENOX2			ARHGAP36 - IGSF1
Genotypes	RR	RA	AA	RR	RA	AA
Number of dogs	385	52	274	371	48	293
Mean Lifespan by genotype	13.09	12.89	11.16	13.07	13.11	11.16
Mean BMI by genotype	1.75	2.28	3.06	1.75	2.12	3.08
Mean Drooling by genotype	1.28	1.65	2.3	1.28	1.55	2.32
1355 dataset	ENOX2			ARHGAP36 - IGSF1
Genotypes	RR	RA	AA	RR	RA	AA
Number of dogs	820	104	431	832	99	424
Mean Lifespan by genotypes	13.19	12.83	10.94	13.19	12.78	11.04
Mean BMI by genotypes	1.93	2.16	3.18	1.91	2.21	3.21
Mean Drooling by genotypes	1.47	1.72	2.52	1.47	1.76	2.49

## Sheet: Table S3
chr	start	end	symbol	GeneID	rs	ps	n_miss	allele1	allele0	af	beta	se	logl_H1	p_wald
1					1:34609556	34609556	0	C	T	0.014	1.03516	0.177213	-342.74	9.53482e-09
1					1:34609995	34609995	0	A	G	0.014	1.03516	0.177213	-342.74	9.53482e-09
2					2:49046084	49046084	0	T	C	0.02	0.629013	0.104922	-341.889	3.99151e-09
2					2:49053019	49053019	1	G	A	0.02	0.629928	0.10491	-341.836	3.78134e-09
2	53447802	53527563	PIK3R1	487235	2:53517629	53517629	1	C	T	0.058	0.414733	0.0717857	-343.089	1.3626e-08
2					2:53590779	53590779	3	G	A	0.03	0.580256	0.0924812	-340.293	7.82647e-10
2					2:53642617	53642617	1	T	C	0.029	0.598872	0.0936174	-339.572	3.75407e-10
2	53668866	53673238	LOC111092498	111092498	2:53670914	53670914	2	C	T	0.09	0.326818	0.0556613	-342.574	8.04708e-09
2					2:53675893	53675893	3	A	G	0.064	0.387236	0.0675705	-343.34	1.76321e-08
2					2:53681208	53681208	0	A	T	0.063	0.384831	0.0676777	-343.58	2.25366e-08
2					2:53820644	53820644	2	T	C	0.02	0.852208	0.10483	-328.198	3.67132e-15
2					2:53832133	53832133	1	G	T	0.019	0.802408	0.104364	-331.296	8.42934e-14
2					2:54017794	54017794	0	T	C	0.02	0.852581	0.104808	-328.159	3.53195e-15
2					2:54066206	54066206	0	T	C	0.037	0.621796	0.0863925	-334.589	2.36861e-12
2					2:54066273	54066273	0	G	A	0.059	0.43891	0.0697043	-340.162	6.8489e-10
2					2:54066448	54066448	0	A	G	0.038	0.632189	0.084607	-332.769	3.74255e-13
2					2:54066662	54066662	2	A	G	0.044	0.460539	0.0788019	-342.724	9.38087e-09
2					2:54067206	54067206	1	A	G	0.045	0.460932	0.0810354	-343.57	2.23154e-08
2					2:54068918	54068918	0	T	C	0.046	0.439253	0.0780406	-343.887	3.0887e-08
2					2:54069769	54069769	1	A	G	0.046	0.469486	0.0801682	-342.658	8.77017e-09
2					2:54069891	54069891	1	G	T	0.045	0.460932	0.0810354	-343.57	2.23154e-08
2					2:54069955	54069955	1	G	C	0.046	0.469486	0.0801682	-342.658	8.77017e-09
2					2:54080113	54080113	0	A	C	0.053	0.412613	0.0741056	-344.207	4.28852e-08
2					2:54080115	54080115	0	T	G	0.053	0.412613	0.0741056	-344.207	4.28852e-08
2					2:54080781	54080781	0	T	C	0.053	0.457235	0.0734441	-340.575	1.04428e-09
2					2:54080788	54080788	0	C	A	0.053	0.457235	0.0734441	-340.575	1.04428e-09
2					2:54081063	54081063	0	G	A	0.052	0.4613	0.0734309	-340.247	7.47254e-10
2					2:54082124	54082124	0	G	A	0.053	0.457235	0.0734441	-340.575	1.04428e-09
2					2:54084380	54084380	4	T	C	0.041	0.496049	0.0813942	-341.328	2.25099e-09
2					2:54085177	54085177	2	T	C	0.055	0.420476	0.0731228	-343.236	1.58364e-08
2					2:54087049	54087049	0	T	C	0.038	0.494418	0.0845947	-342.723	9.36575e-09
2					2:54088271	54088271	0	T	A	0.038	0.509489	0.0845686	-341.723	3.36945e-09
2					2:54088890	54088890	3	A	T	0.038	0.493389	0.0846278	-342.802	1.01553e-08
2					2:54092075	54092075	0	A	G	0.02	0.819479	0.106126	-331.067	6.68501e-14
2					2:54093100	54093100	1	A	G	0.019	0.879965	0.10653	-327.253	1.41338e-15
2					2:54105720	54105720	0	C	G	0.029	0.687444	0.0911308	-332.287	2.29683e-13
2					2:54109216	54109216	3	A	G	0.03	0.626723	0.0878794	-335.016	3.65387e-12
2					2:54114987	54114987	0	A	G	0.056	0.436384	0.0725268	-341.766	3.52191e-09
2					2:54115504	54115504	3	A	G	0.032	0.686103	0.0939457	-333.894	1.17082e-12
2					2:54115563	54115563	0	T	C	0.032	0.668769	0.0920009	-334.118	1.4697e-12
2					rs22858924	54119312	1	G	A	0.032	0.634645	0.0926742	-336.823	2.28796e-11
2					2:54124320	54124320	1	G	A	0.021	0.742716	0.103151	-334.569	2.32242e-12
2					2:54128486	54128486	3	C	A	0.019	0.768996	0.105617	-334.04	1.3581e-12
2					2:54151986	54151986	1	C	T	0.019	0.880683	0.106517	-327.196	1.3347e-15
2					2:54158569	54158569	0	A	G	0.019	0.879951	0.106522	-327.249	1.40797e-15
2					2:54252362	54252362	2	C	T	0.028	0.482926	0.0858642	-343.91	3.16034e-08
2	54267782	54299083	CENPH	610124	2:54282070	54282070	0	A	T	0.017	0.825667	0.112069	-333.468	7.60229e-13
2	54317472	54350633	CDK7	608441	2:54330231	54330231	0	A	G	0.027	0.560696	0.0944011	-342.198	5.47905e-09
2	54317472	54350633	CDK7	608441	2:54338488	54338488	1	T	C	0.027	0.560375	0.0944231	-342.225	5.63003e-09
2					2:54353098	54353098	1	A	G	0.025	0.541734	0.0921674	-342.54	7.77237e-09
2	54353523	54383438	CCDC125	487239	2:54364847	54364847	1	C	T	0.024	0.597064	0.0936845	-339.713	4.33524e-10
2	54353523	54383438	CCDC125	487239	2:54368196	54368196	2	T	G	0.025	0.553934	0.0948773	-342.756	9.69307e-09
2	54353523	54383438	CCDC125	487239	2:54368197	54368197	2	T	A	0.025	0.553934	0.0948773	-342.756	9.69307e-09
2	54353523	54383438	CCDC125	487239	2:54380234	54380234	0	G	C	0.027	0.560696	0.0944011	-342.198	5.47905e-09
2	54353523	54383438	CCDC125	487239	2:54380860	54380860	0	T	A	0.027	0.560696	0.0944011	-342.198	5.47905e-09
2	54596000	54636453	SMN	403896	2:54611701	54611701	3	A	G	0.063	0.365146	0.0628803	-342.928	1.1555e-08
2	54596000	54636453	SMN	403896	2:54617596	54617596	0	A	G	0.017	0.864372	0.109834	-330.038	2.36065e-14
2	54647131	54654434	LOC100688625	100688625	2:54653150	54653150	0	T	C	0.017	0.864372	0.109834	-330.038	2.36065e-14
2	54654406	54726755	BDP1	478090	2:54713926	54713926	0	A	G	0.013	0.92174	0.11593	-329.469	1.32694e-14
2	54751703	54825133	MCCC2	478091	2:54778039	54778039	1	T	C	0.014	0.872467	0.113156	-331.147	7.2433e-14
2					2:54825851	54825851	3	T	C	0.012	0.863561	0.115442	-332.712	3.53387e-13
2	55060725	55115950	LOC111092539	111092539	2:55094168	55094168	0	C	A	0.022	0.673815	0.118916	-343.686	2.51382e-08
2	55060725	55115950	LOC111092539	111092539	2:55104657	55104657	0	G	A	0.044	0.53636	0.0927482	-343.058	1.32098e-08
2					rs22805302	63321771	1	C	T	0.028	0.5504	0.0975072	-343.801	2.82813e-08
2					2:64337693	64337693	1	T	C	0.018	0.638239	0.115041	-344.312	4.77586e-08
3					3:31320938	31320938	2	A	G	0.499	-2.28222	0.353414	-339.212	2.60037e-10
3					3:31461676	31461676	1	T	C	0.026	0.569841	0.100102	-343.546	2.17662e-08
3					3:31508525	31508525	0	C	T	0.023	0.646771	0.115689	-344.088	3.79402e-08
5					rs24252506	58899866	6	T	C	0.168	0.310059	0.0436989	-335.251	4.63529e-12
6					6:92583	92583	0	T	C	0.499	-2.28245	0.353404	-339.207	2.58741e-10
6					6:92601	92601	0	G	A	0.499	-2.28245	0.353404	-339.207	2.58741e-10
7	70082563	70406194	DLGAP1	480194	7:70244689	70244689	1	T	A	0.01	1.03696	0.185575	-344.102	3.85114e-08
7	79780645	79998207	CTIF	490571	7:79870647	79870647	3	T	C	0.014	-0.712122	0.124633	-343.432	1.93765e-08
10	22512058	22648553	PACSIN2	100683200	10:22513145	22513145	4	G	T	0.032	0.526525	0.0947445	-344.263	4.5403e-08
10	22512058	22648553	PACSIN2	100683200	10:22535044	22535044	2	T	C	0.031	0.574986	0.0953142	-341.678	3.2185e-09
10	22512058	22648553	PACSIN2	100683200	10:22537611	22537611	2	C	T	0.031	0.574603	0.0953224	-341.704	3.30369e-09
10	22512058	22648553	PACSIN2	100683200	10:22541244	22541244	0	A	G	0.03	0.585471	0.0965045	-341.485	2.64163e-09
10	22512058	22648553	PACSIN2	100683200	10:22550170	22550170	0	T	C	0.031	0.574318	0.0953301	-341.723	3.37036e-09
10	22512058	22648553	PACSIN2	100683200	10:22560992	22560992	1	A	G	0.031	0.57403	0.0953258	-341.738	3.42396e-09
10	22512058	22648553	PACSIN2	100683200	10:22564274	22564274	0	T	A	0.031	0.574318	0.0953301	-341.723	3.37036e-09
10	22512058	22648553	PACSIN2	100683200	10:22571554	22571554	2	T	C	0.031	0.575302	0.0953238	-341.663	3.16872e-09
10	22512058	22648553	PACSIN2	100683200	10:22582279	22582279	3	A	G	0.03	0.574595	0.0959711	-341.933	4.17541e-09
10	22512058	22648553	PACSIN2	100683200	10:22584524	22584524	3	G	A	0.031	0.575086	0.0953168	-341.673	3.20225e-09
10	22512058	22648553	PACSIN2	100683200	10:22596162	22596162	5	A	G	0.031	0.572425	0.0953312	-341.835	3.77884e-09
10	22512058	22648553	PACSIN2	100683200	10:22605663	22605663	5	T	C	0.031	0.574137	0.0953274	-341.733	3.40403e-09
10	22512058	22648553	PACSIN2	100683200	10:22611657	22611657	3	A	G	0.031	0.575085	0.0953273	-341.677	3.21464e-09
10	22512058	22648553	PACSIN2	100683200	10:22612926	22612926	5	G	A	0.031	0.572218	0.0953305	-341.847	3.82517e-09
10	22512058	22648553	PACSIN2	100683200	10:22617388	22617388	2	A	G	0.03	0.563493	0.0951067	-342.28	5.95432e-09
10	22512058	22648553	PACSIN2	100683200	10:22618215	22618215	2	A	G	0.031	0.575207	0.0953125	-341.664	3.17386e-09
10	22512058	22648553	PACSIN2	100683200	10:22619125	22619125	2	C	T	0.031	0.573685	0.095342	-341.765	3.51663e-09
10	22512058	22648553	PACSIN2	100683200	10:22619367	22619367	1	G	A	0.031	0.573967	0.0953194	-341.74	3.42895e-09
10	22512058	22648553	PACSIN2	100683200	10:22620002	22620002	5	A	G	0.031	0.579001	0.095265	-341.422	2.47858e-09
10	22512058	22648553	PACSIN2	100683200	10:22620444	22620444	1	C	T	0.031	0.573971	0.0953343	-341.745	3.44695e-09
10	22512058	22648553	PACSIN2	100683200	10:22621701	22621701	4	G	T	0.031	0.572798	0.0953227	-341.81	3.6836e-09
10	22512058	22648553	PACSIN2	100683200	10:22623118	22623118	1	A	G	0.031	0.573588	0.0953288	-341.766	3.52032e-09
10	22512058	22648553	PACSIN2	100683200	10:22624694	22624694	3	T	G	0.029	0.5948	0.0966768	-340.997	1.60506e-09
10	22512058	22648553	PACSIN2	100683200	10:22625324	22625324	3	T	C	0.032	0.554228	0.0931495	-342.141	5.16524e-09
10	22512058	22648553	PACSIN2	100683200	10:22633100	22633100	2	G	C	0.031	0.573685	0.095342	-341.765	3.51663e-09
10	22512058	22648553	PACSIN2	100683200	10:22635299	22635299	2	A	T	0.031	0.573685	0.095342	-341.765	3.51663e-09
10					10:22653034	22653034	4	T	C	0.03	0.614555	0.0963488	-339.682	4.19888e-10
10					10:22655926	22655926	1	T	C	0.031	0.57403	0.0953258	-341.738	3.42396e-09
11					11:13903412	13903412	1	T	C	0.026	0.572	0.0987769	-343.016	1.26444e-08
11					11:13903860	13903860	0	C	A	0.034	0.510586	0.0866922	-342.474	7.26706e-09
11					11:13904055	13904055	0	T	A	0.036	0.482037	0.0844567	-343.466	2.00519e-08
11					11:13904077	13904077	0	A	C	0.027	0.556429	0.0975772	-343.493	2.06175e-08
11					11:13904137	13904137	0	C	T	0.024	0.632433	0.103112	-341.105	1.79347e-09
11					11:43750384	43750384	1	A	G	0.018	0.952549	0.161249	-342.377	6.57598e-09
12	20687293	20718308	LOC111098161	111098161	12:20698650	20698650	0	T	C	0.015	-0.73507	0.128755	-343.457	1.988e-08
12	20687293	20718308	LOC111098161	111098161	12:20698670	20698670	1	T	C	0.016	-0.735331	0.128747	-343.445	1.9621e-08
12	20687293	20718308	LOC111098161	111098161	12:20699764	20699764	1	A	G	0.016	-0.735331	0.128747	-343.445	1.9621e-08
12	20687293	20718308	LOC111098161	111098161	12:20702660	20702660	1	G	C	0.016	-0.73554	0.128741	-343.435	1.942e-08
12	20687293	20718308	LOC111098161	111098161	12:20703899	20703899	2	G	A	0.016	-0.735379	0.12874	-343.441	1.95509e-08
12	20687293	20718308	LOC111098161	111098161	12:20704063	20704063	1	T	A	0.016	-0.73554	0.128741	-343.435	1.942e-08
12	20687293	20718308	LOC111098161	111098161	12:20704229	20704229	4	T	A	0.016	-0.735563	0.128716	-343.428	1.92796e-08
12					12:29027593	29027593	3	A	G	0.011	-0.796756	0.139404	-343.423	1.91963e-08
12	32452653	32760310	COL19A1	481872	12:32608260	32608260	1	C	A	0.012	-0.803732	0.132383	-341.459	2.57408e-09
12	32930938	33061966	FAM135A	474960	12:32962020	32962020	2	A	C	0.012	-0.804123	0.132371	-341.439	2.5221e-09
12	33321691	33400516	B3GAT2	481875	12:33394674	33394674	2	T	C	0.012	-0.802545	0.132386	-341.511	2.71341e-09
12	65141008	65206668	LOC111098383	111098383	12:65150449	65150449	0	T	C	0.01	0.750513	0.130616	-343.259	1.62206e-08
12	67612563	67720763	SLC16A10	612335	12:67708771	67708771	4	G	A	0.051	0.437983	0.0703878	-340.594	1.06408e-09
13					13:4183200	4183200	3	T	C	0.029	0.728309	0.123122	-342.332	6.28451e-09
13					13:4197824	4197824	1	G	A	0.025	0.787712	0.126237	-340.493	9.5959e-10
13					13:4257776	4257776	1	T	C	0.023	0.747779	0.127726	-342.668	8.85509e-09
14					14:54261046	54261046	2	A	G	0.012	-0.80453	0.13315	-341.623	3.04245e-09
15					15:52095	52095	1	T	C	0.498	-2.01357	0.298871	-337.513	4.61477e-11
16	9681889	9834339	KIAA1549	482778	rs22537963	9733405	1	T	C	0.036	0.464243	0.0799456	-342.928	1.15559e-08
16					16:10633954	10633954	2	C	T	0.177	0.231819	0.0399999	-342.99	1.23204e-08
16					16:10635551	10635551	4	T	A	0.121	0.312156	0.0456459	-336.882	2.43024e-11
16	10975394	11250430	DGKI	482709	16:11102242	11102242	0	A	G	0.028	0.571988	0.0893181	-339.531	3.60031e-10
16	11283078	11382820	PTN	475509	16:11293849	11293849	4	A	G	0.017	0.745041	0.132293	-343.87	3.03482e-08
16	13473278	13498383	LOC102152103	102152103	16:13497067	13497067	1	C	A	0.499	-2.28237	0.353408	-339.209	2.59237e-10
16	22791198	22901063	HOOK3	475567	16:22806999	22806999	2	A	G	0.021	0.629519	0.113324	-344.275	4.59693e-08
17					17:56077423	56077423	2	A	C	0.064	0.406738	0.0715992	-343.609	2.32233e-08
18	32476285	32548486	PAMR1	483426	18:32490010	32490010	2	G	A	0.062	0.362559	0.0636777	-343.54	2.16367e-08
18					18:33447534	33447534	0	C	T	0.013	0.910014	0.121579	-332.682	3.42854e-13
18					18:33448681	33448681	0	G	A	0.018	0.708024	0.11228	-340.108	6.48545e-10
18					rs22674070	33452500	1	G	A	0.013	0.909765	0.121587	-332.699	3.48758e-13
22					22:37658866	37658866	1	G	C	0.012	1.04164	0.155024	-337.625	5.16923e-11
22	44154690	45237398	GPC6	476962	rs23052786	45170230	1	C	A	0.071	0.367986	0.0642885	-343.377	1.83133e-08
24	6260558	6576544	KIF16B	485759	24:6543242	6543242	1	A	G	0.014	0.873266	0.153706	-343.606	2.31429e-08
26	11828719	11960692	LOC111092563	111092563	26:11872577	11872577	1	A	G	0.014	0.7313	0.13028	-343.968	3.35515e-08
27	2150617	2166521	LOC102156665	102156665	27:2151096	2151096	3	C	T	0.011	0.924177	0.146028	-339.974	5.65658e-10
27	2150617	2166521	LOC102156665	102156665	27:2162373	2162373	2	A	G	0.01	0.932096	0.150466	-340.754	1.25263e-09
27					27:2552913	2552913	3	T	C	0.012	0.893853	0.158736	-343.874	3.04601e-08
27					27:2553151	2553151	2	C	T	0.012	0.892466	0.158735	-343.92	3.19404e-08
27					27:33246009	33246009	2	A	G	0.024	-0.676404	0.117311	-343.151	1.45219e-08
27					27:40613320	40613320	1	T	G	0.016	-0.841058	0.142347	-342.37	6.53238e-09
27					27:40760395	40760395	0	T	C	0.015	-0.835356	0.142833	-342.701	9.16178e-09
27					27:41058475	41058475	1	A	C	0.016	-0.835668	0.142824	-342.687	9.03136e-09
27					27:41470076	41470076	1	A	T	0.017	-0.787953	0.139658	-343.816	2.86977e-08
27					27:41470275	41470275	1	C	A	0.017	-0.786455	0.139679	-343.877	3.05622e-08
29					29:11600663	11600663	1	A	C	0.014	0.713762	0.119787	-342.092	4.91464e-09
29	11638550	11811853	CLVS1	486969	29:11811476	11811476	0	A	G	0.01	0.946703	0.155575	-341.38	2.37476e-09
29	11812275	11994272	ASPH	403846	29:11817216	11817216	1	C	T	0.011	0.906271	0.1401	-339.146	2.43063e-10
29	11812275	11994272	ASPH	403846	29:11817451	11817451	0	A	G	0.011	0.999136	0.139852	-334.934	3.36322e-12
29	11812275	11994272	ASPH	403846	29:11818101	11818101	1	G	A	0.012	0.857866	0.136213	-340.155	6.79895e-10
29	11812275	11994272	ASPH	403846	29:11819465	11819465	1	C	A	0.012	0.858093	0.136225	-340.148	6.7546e-10
29	11812275	11994272	ASPH	403846	29:11825100	11825100	3	G	A	0.011	0.923034	0.138761	-338.038	7.86878e-11
29	15398106	15467789	PDE7A	486975	29:15413199	15413199	2	A	G	0.015	0.863889	0.135473	-339.692	4.23997e-10
29	36154555	36328373	NECAB1	611356	29:36188370	36188370	1	G	C	0.017	0.713736	0.124729	-343.387	1.84852e-08
31					31:4012114	4012114	0	G	A	0.013	1.10702	0.17444	-339.873	5.09875e-10
31					31:4021046	4021046	0	A	G	0.013	1.10702	0.17444	-339.873	5.09875e-10
33	11749418	11799597	LOC111093736	111093736	33:11786103	11786103	3	T	C	0.011	-0.844112	0.151827	-344.25	4.48252e-08
33					33:16634472	16634472	1	G	A	0.014	0.846471	0.142532	-342.202	5.50108e-09
34	22257658	22301369	LOC111093933	111093933	34:22274155	22274155	1	C	T	0.039	0.469238	0.0844344	-344.262	4.53737e-08
34	22257658	22301369	LOC111093933	111093933	rs8716482	22275612	2	C	T	0.039	0.468669	0.084444	-344.301	4.72112e-08
39			IGSF1		rs24859997	102545396	2	A	G	0.385	0.219921	0.0375001	-342.613	8.37029e-09

## Sheet: Table S4
exposure	outcome	SNP	b	se	p
DROOL	LIFE	rs24859997	-1.90654	0.467054	4.46367e-05
DROOL	LIFE	11:43750384	-1.72525	0.413555	3.02253e-05
DROOL	LIFE	16:13497067	-1.71063	0.420342	4.70925e-05
DROOL	LIFE	18:33447534	-1.69462	0.353869	1.67766e-06
DROOL	LIFE	6:92583	-1.59029	0.393441	5.29965e-05
DROOL	LIFE	3:31320938	-1.58982	0.393451	5.32898e-05
DROOL	LIFE	27:40613320	-1.44484	0.42947	0.000767565
DROOL	LIFE	16:10635551	-1.39372	0.362747	0.000121972
DROOL	LIFE	33:11786103	-1.34634	0.445098	0.00248783
DROOL	LIFE	12:32962020	-1.25799	0.405777	0.00193392
DROOL	LIFE	7:79870647	-1.25462	0.430656	0.00357659
DROOL	LIFE	2:54151986	-1.217	0.299739	4.90308e-05
DROOL	LIFE	7:70244689	-1.12691	0.390724	0.00392468
DROOL	LIFE	14:54261046	-1.12265	0.387425	0.00375895
DROOL	LIFE	22:37658866	-1.0708	0.352551	0.00238713
DROOL	LIFE	12:65150449	-0.973775	0.383446	0.0111
DROOL	LIFE	26:11872577	-0.911742	0.395464	0.0211386
DROOL	LIFE	16:11293849	-0.889289	0.408553	0.0295046
DROOL	LIFE	12:20704229	-0.823894	0.354326	0.0200591
DROOL	LIFE	1:34609556	-0.770236	0.360961	0.0328551
DROOL	LIFE	33:16634472	-0.737947	0.374993	0.0490798
DROOL	LIFE	3:31461676	-0.714123	0.38354	0.0626135
DROOL	LIFE	29:11817451	-0.663635	0.301806	0.0278865
DROOL	LIFE	17:56077423	-0.659156	0.359081	0.0664059
DROOL	LIFE	12:67708771	-0.638039	0.340745	0.0611401
DROOL	LIFE	15:52095	-0.618517	0.22555	0.00610179
DROOL	LIFE	10:22653034	-0.54911	0.319003	0.0851903
DROOL	LIFE	16:22806999	-0.538944	0.383327	0.159734
DROOL	LIFE	11:13904137	-0.535994	0.348885	0.124463
DROOL	LIFE	27:2151096	-0.424363	0.332345	0.201647
DROOL	LIFE	31:4012114	-0.419918	0.283727	0.138871
DROOL	LIFE	13:4197824	-0.380824	0.27443	0.165231
DROOL	LIFE	29:36188370	-0.368171	0.308668	0.232959
DROOL	LIFE	2:64337693	-0.241425	0.359248	0.501564
DROOL	LIFE	18:32490010	-0.193735	0.348823	0.578624
DROOL	LIFE	24:6543242	-0.0377043	0.248848	0.879569
DROOL	LIFE	34:22274155	0.110968	0.311116	0.721334
DROOL	LIFE	All - MR Egger	-0.893355	0.178514	1.58318e-05
DROOL	LIFE	All - Inverse variance weighted	-0.883007	0.0870817	3.67127e-24

## Sheet: Table S5
exposure	outcome	SNP	b	se	p
BMI	LIFE	18:33447534	-2.0039	0.482751	3.31022e-05
BMI	LIFE	4:52134628	-1.83354	0.442626	3.43667e-05
BMI	LIFE	rs24859997	-1.70691	0.412757	3.54353e-05
BMI	LIFE	21:13359881	-1.67584	0.41543	5.48369e-05
BMI	LIFE	39:75466391	-1.60724	0.337242	1.88066e-06
BMI	LIFE	11:44122497	-1.59129	0.367462	1.48781e-05
BMI	LIFE	31:21131540	-1.46134	0.41818	0.000474921
BMI	LIFE	27:16445725	-1.40967	0.331835	2.15598e-05
BMI	LIFE	7:18702025	-1.29787	0.33621	0.000113255
BMI	LIFE	30:15637585	-1.29114	0.337593	0.000131009
BMI	LIFE	21:43343215	-1.28965	0.397488	0.00117663
BMI	LIFE	rs8623315	-1.27862	0.333384	0.00012543
BMI	LIFE	15:41234395	-1.27623	0.386634	0.000963802
BMI	LIFE	26:22776421	-1.26171	0.34709	0.000277869
BMI	LIFE	2:82320852	-1.25116	0.368963	0.00069632
BMI	LIFE	19:25244929	-1.2177	0.389675	0.00177851
BMI	LIFE	39:87380891	-1.17279	0.272276	1.65224e-05
BMI	LIFE	34:38533842	-1.14347	0.389247	0.00330719
BMI	LIFE	12:70883801	-1.1276	0.383495	0.00327873
BMI	LIFE	7:70244689	-1.11139	0.385828	0.00397021
BMI	LIFE	5:31849252	-1.1099	0.358512	0.00196244
BMI	LIFE	25:47917743	-1.1083	0.316734	0.000466756
BMI	LIFE	29:24558534	-1.07491	0.383187	0.00502889
BMI	LIFE	8:27083700	-1.07055	0.377047	0.00452114
BMI	LIFE	10:48572597	-1.06396	0.327078	0.00114227
BMI	LIFE	34:20124562	-1.0539	0.327488	0.00129026
BMI	LIFE	7:20436791	-1.01774	0.379323	0.00729537
BMI	LIFE	10:8338908	-1.00246	0.270433	0.00020984
BMI	LIFE	32:23511294	-0.997403	0.358161	0.00535625
BMI	LIFE	2:6026753	-0.973783	0.350686	0.00548978
BMI	LIFE	20:29427914	-0.937542	0.373291	0.01202
BMI	LIFE	2:55104657	-0.915577	0.330884	0.00565641
BMI	LIFE	2:76982122	-0.835916	0.357343	0.0193222
BMI	LIFE	2:18509001	-0.821067	0.324776	0.0114682
BMI	LIFE	29:11600663	-0.48775	0.320468	0.12801
BMI	LIFE	All - MR Egger	-1.12636	0.101228	1.04548e-12
BMI	LIFE	All - Inverse variance weighted	-1.21966	0.0506251	3.03029e-128

## Sheet: Table S6
Newfoundland-Belgian Malinois
C:67.2%[S:41.5%,D:25.7%],F:3.2%,M:29.6%,n:14502
9742 Complete BUSCOs (C)
6016 Complete and single-copy BUSCOs (S)
3726 Complete and duplicated BUSCOs (D)
469 Fragmented BUSCOs (F)
4291 Missing BUSCOs (M)
14502 Total BUSCO groups searched
Newfoundland-Yorkshire Terrier
C:69.4%[S:38.5%,D:30.9%],F:3.4%,M:27.2%,n:14502
10063 Complete BUSCOs (C)
5588 Complete and single-copy BUSCOs (S)
4475 Complete and duplicated BUSCOs (D)
497 Fragmented BUSCOs (F)
3942 Missing BUSCOs (M)
14502 Total BUSCO groups searched
Belgian Malinois-Yorkshire Terrier
C:70.1%[S:38.9%,D:31.2%],F:3.3%,M:26.6%,n:14502
10166 Complete BUSCOs (C)
5647 Complete and single-copy BUSCOs (S)
4519 Complete and duplicated BUSCOs (D)
482 Fragmented BUSCOs (F)
3854 Missing BUSCOs (M)
14502 Total BUSCO groups searched

## Sheet: Table S7
Newfoundland		Yorkshire Terrier
Gene	Annotation	Gene	Annotation
PTBP1	Polypyrimidine tract-binding protein 1	CCNI	Cyclin-I
LAMP1	Lysosome-associated membrane glycoprotein 1	NDUA4	Cytochrome c oxidase subunit NDUFA4
F168A	Protein FAM168A	DPCA2	Putative Dresden prostate carcinoma protein 2
NUCB1	Nucleobindin-1	OAZ2	Ornithine decarboxylase antizyme 2
TR150	Thyroid hormone receptor-associated protein 3	IF4H	Eukaryotic translation initiation factor 4H
ZBTB4	Zinc finger and BTB domain-containing protein 4	SCIN	Scinderin
B2CL1	Bcl-2-like protein 1	RAP2C	Ras-related protein Rap-2c
RDH10	Retinol dehydrogenase 10	CGRE1	Cell growth regulator with EF hand domain protein 1
1433G	14-3-3 protein gamma	WDR11	WD repeat-containing protein 11
SIM30	Small integral membrane protein 30	RM16	39S ribosomal protein L16, mitochondrial
IGHG2	Immunoglobulin heavy constant gamma 2	CENPB	Major centromere autoantigen B
LV312	Immunoglobulin lambda variable 3-12	DPP3	Dipeptidyl peptidase 3
DMBT1	Deleted in malignant brain tumors 1 protein	NTF2	Nuclear transport factor 2
F102A	Protein FAM102A	C1GLC	C1GALT1-specific chaperone 1
HV323	Immunoglobulin heavy variable 3-23	NUD12	NAD-capped RNA hydrolase NUDT12
Newfoundland		Belgian Malinois
Gene	Annotation	Gene	Annotation
PRS45	Serine protease 45	OBP	Odorant Binding Protein
SCGB1A1	Secretoglobin Family 1A Member 1	LV140	Immunoglobulin Lambda Variable 1-40
OLFM4	Olfactomedin 4	LI601	Lipocalin Can f 6.0101
LV301	Immunoglobulin Lambda Variable 3-1
FUT3	Fucosyltransferase 3 (Lewis Blood Group)
FA5	Coagulation Factor V
PERM	Myeloperoxidase (MPO)
Belgian Malinois		Yorkshire Terrier
Gene	Annotation	Gene	Annotation										.
OBP	Odorant Binding Protein	YF1B	﻿Uncharacterized protein MJ1516.1
IPSG	﻿Double-headed protease inhibitor
LV140	Immunoglobulin Lambda Variable 1-40
SNX31	Sorting nexin-31
LV861	﻿Immunoglobulin lambda variable 8-61
													.	.
													.	.
													.	.	.	.
													.	.	.
													.	.
													.	.	.	.	.	.
													.	.	.

## Sheet: Table S8
Newfoundland					Yorkshire Terrier
GO term	Term	Category	Gene Count	P-value	GO term	Term	Category	Gene Count	P-value
GO:0002250	adaptive immune response	BP	31	9.8e-25	GO:0009698	phenylpropanoid metabolic process	BP	1	0.0017
GO:0006955	immune response	BP	38	1.2e-23	GO:0009804	coumarin metabolic process	BP	1	0.0017
GO:0002376	immune system process	BP	38	2.6e-20	GO:0035634	response to stilbenoid	BP	1	0.0019
GO:0050896	response to stimulus	BP	40	7.1e-11	GO:0043385	mycotoxin metabolic process	BP	1	0.0022
GO:0006959	humoral immune response	BP	12	2.6e-06	GO:0046222	aflatoxin metabolic process	BP	1	0.0022
GO:0003823	antigen binding	MF	23	4.4e-18	GO:0008389	coumarin 7-hydroxylase activity	MF	1	0.00033
GO:0034987	immunoglobulin receptor binding	MF	11	2.1e-07	GO:0015217	ADP transmembrane transporter activity	MF	1	0.00332
GO:0005102	signaling receptor binding	MF	11	0.00038	GO:0008392	arachidonic acid epoxygenase activity	MF	1	0.00365
GO:0008670	2,4-dienoyl-CoA reductase (NADPH) activity	MF	1	0.00321	GO:0008391	arachidonic acid monooxygenase activity	MF	1	0.00431
GO:0035375	zymogen binding	MF	1	0.0077	GO:0005347	ATP transmembrane transporter activity	MF	1	0.00448
GO:0019814	immunoglobulin complex	CC	37	1e-23	GO:0005615	extracellular space	CC	4	0.002
GO:0005576	extracellular region	CC	34	4.6e-17	GO:0005885	Arp2/3 protein complex	CC	1	0.0098
GO:0071944	cell periphery	CC	38	4.2e-10	GO:0005576	extracellular region	CC	6	0.0103
GO:0005886	plasma membrane	CC	33	4.8e-10	GO:0005751	mitochondrial respiratory chain complex IV	CC	1	0.0168
GO:0032991	protein-containing complex	CC	40	3.4e-09	GO:0045277	respiratory chain complex IV	CC	1	0.0207
Newfoundland					Belgian Malinois
GO term	Term	Category	Count	P-value	GO term	Term	Category	Count	P-value
GO:0007598	blood coagulation, extrinsic pathway	BP	1	7.04e-05	GO:0007608	sensory perception of smell	BP	1	0.00238583
GO:0072377	blood coagulation, common pathway	BP	1	7.04e-05	GO:0007606	sensory perception of chemical stimulus	BP	1	0.00487064
GO:0008150	biological_process	BP	7	0.000104077	GO:0007600	sensory perception	BP	1	0.028122
GO:0002148	hypochlorous acid metabolic process	BP	1	0.000129237	GO:0005615	extracellular space	CC	3	0.000299106
GO:0002149	hypochlorous acid biosynthetic process	BP	1	0.000129237	GO:0005576	extracellular region	CC	2	0.0112385
GO:0005615	extracellular space	CC	6	2.46e-09	GO:0005549	odorant binding	MF	1	0.000208975
GO:0034774	secretory granule lumen	CC	3	2.58e-07	GO:0036094	small molecule binding	MF	2	0.0167779
GO:0060205	cytoplasmic vesicle lumen	CC	3	2.86e-07
GO:0031983	vesicle lumen	CC	3	2.95e-07
GO:0030141	secretory granule	CC	3	8.85e-07
GO:0003674	molecular_function	MF	7	6.22e-05
GO:0017060	3-galactosyl-N-acetylglucosaminide 4-alpha-L-fucosyltransferase activity	MF	1	7.26e-05
GO:0019834	phospholipase A2 inhibitor activity	MF	1	0.000328849
GO:0017083	4-galactosyl-N-acetylglucosaminide 3-alpha-L-fucosyltransferase activity	MF	1	0.000380854
GO:0004859	phospholipase inhibitor activity	MF	1	0.000448407
Belgian Malinois					YorkShire Terrier
GO term	Term	Category	Count	P-value	GO term	Term	Category	Count	P-value
GO:0002250	adaptive immune response	BP	4	3.46e-06	NA	NA	NA	NA	NA
GO:0006955	immune response	BP	4	3.34e-05
GO:0050896	response to stimulus	BP	5	3.55e-05
GO:0002376	immune system process	BP	4	6.92e-05
GO:0008150	biological_process	BP	6	0.00079742
GO:0005615	extracellular space	CC	5	1.29e-07
GO:0019814	immunoglobulin complex	CC	4	1.25e-05
GO:0005576	extracellular region	CC	4	1.48e-05
GO:0005575	cellular_component	CC	7	3.22e-05
GO:0032991	protein-containing complex	CC	5	9.23e-05
GO:0003823	antigen binding	MF	3	0.00012979
GO:0005549	odorant binding	MF	1	0.00033852
GO:0003674	molecular_function	MF	6	0.00056802
GO:0005488	binding	MF	5	0.00291833
GO:0004867	serine-type endopeptidase inhibitor activity	MF	1	0.00516188

## Sheet: Appendix S1
Breed	Life span	Weight	Height	Weight/Height	Body Size	Coat Length	Furnishing	Shedding	Drooling	Drop ears	Tail curl	Double coat	Cephaly	Snout angle	Head ratio	Leg ratio	Neck ratio	Snout ratio	Tail ratio	Standard colors nb	AKC class	Origin
Chihuahua	15	4	6.5	0.615385	1	1.5	1	2	1	1	3	1	1	105	0.38	1.39	0.54	0.34	0.46	9	Toy Group	North America
ChineseCrested	15.5	10	12	0.833333	1	1	1	1	1	1	2	1	2	135	0.43	1.57	0.54	0.42	0.33	11	Toy Group	Asia
Pomeranian	14	5	6.5	0.769231	1	3	1	3	1	1	3	2	1	108	0.45	1.39	0.6	0.36	0.38	18	Toy Group	Europe
ToyPoodle	14	7.5	5	1.5	1	3	1	1	1	4	1	1	3	NA	0.41	1.44	0.49	0.5	NA	11	Toy Group	Europe
YorkshireTerrier	13	7	7.5	0.933333	1	3	2	1	1	1	1	1	2	113	0.43	1.13	0.59	0.42	NA	4	Toy Group	Europe
AmericanHairlessTerrier	15	14	14	1	2	1	1	1	1	1	2	1	NA	139	NA	NA	NA	NA	NA	18	Terrier group	North America
AustralianTerrier	13	17.5	10.5	1.66667	2	3	2	1	1	1	1	1	2	126	0.44	1.14	0.55	0.47	NA	3	Terrier group	Oceania
Basenji	13.5	23	16.5	1.39394	2	1	1	2	1	1	5	1	2	138	0.42	1.73	0.57	0.51	0.33	4	Hound group	Africa
Beagle	12.5	22.5	13	1.73077	2	1	1	3	1	4	1	1	2	147	0.48	1.55	0.54	0.47	0.58	11	Hound group	Europe
BorderTerrier	13.5	13.5	13.5	1	2	1	2	2	1	3	1	1	NA	125	0.46	1.54	0.53	0.43	0.45	4	Terrier group	Europe
BostonTerrier	12	18.5	16	1.15625	2	1	1	2	1	1	1	1	1	105	0.34	1.54	0.49	0.3	0.12	5	Non-sporting group	North America
CairnTerrier	14	13.5	9.75	1.38462	2	2	2	2	1	1	1	2	1	121	0.46	1.32	0.51	0.45	0.45	11	Terrier group	Europe
CavalierKingCharlesSpaniel	13	15.5	12.5	1.24	2	2	1	2	2	4	2	1	1	105	0.36	1.27	0.52	0.34	0.53	4	Toy Group	Europe
CockerSpanielAmerican	12	25	14.5	1.72414	2	3	1	3	2	4	1	2	2	121	0.38	1.45	0.62	0.47	NA	15	Sporting group	North America
Dachshund	14	24	8.5	2.82353	2	1.5	1	2	2	4	1	1	3	167	0.4	0.93	0.42	0.51	0.51	12	Hound group	Europe
FrenchBulldog	11	23.5	12	1.95833	2	1	1	3	3	1	1	1	1	89	0.36	1.46	0.61	0.24	0.11	9	Non-sporting group	Europe
GermanHuntingTerrier	11	19.5	14.5	1.34483	2	1	2	2	1	3	1	1	NA	NA	NA	NA	NA	NA	NA	3	Foundation Stock Service	Europe
ItalianGreyhound	14.5	10.5	14	0.75	2	1	1	3	1	2	2	1	2	159	0.41	1.81	0.5	0.54	0.68	17	Toy Group	Europe
JackRussellTerrier	14.5	12	11	1.09091	2	1	1	5	1	3	1	1	1	134	0.47	1.47	0.51	0.46	0.28	1	Unregistered	Europe
Kromfohrlander	14	27.5	16.5	1.66667	2	1	2	2	1	3	2	1	NA	NA	NA	NA	NA	NA	NA	2	Foundation Stock Service	Europe
Lowchen	14	15	13	1.15385	2	3	2	2	1	4	3	1	NA	NA	NA	NA	NA	NA	NA	18	Non-sporting group	Europe
MiniatureBullTerrier	12	23	12.5	1.84	2	1	1	2	2	1	1	1	NA	193	0.51	1.5	0.6	0.51	0.52	16	Terrier group	Europe
MiniaturePoodle	14	12.5	12.5	1	2	3	2	1	1	4	1	1	2	117	0.48	1.71	0.5	0.49	NA	13	Non-sporting group	Europe
MiniatureSchnauzer	13.5	10.5	13	0.807692	2	2	2	3	2	1	2	2	2	105	0.5	1.73	0.61	0.5	NA	3	Terrier group	Europe
NewGuineaSingingDog	13	25	15	1.66667	2	1	1	3	1	1	1	2	NA	NA	NA	NA	NA	NA	NA	NA	Unregistered	Oceania
NorwegianLundehund	13.5	25	13.5	1.85185	2	1	1	3	1	1	2	2	NA	NA	NA	NA	NA	NA	NA	5	Non-sporting group	Europe
NorwichTerrier	13.5	12	10	1.2	2	1	2	2	1	1	1	2	NA	121	0.51	1.31	0.56	0.4	NA	4	Terrier group	Europe
Pekingese	13	9	7.5	1.2	2	3	1	3	1	4	3	2	1	82	0.32	1.01	0.46	0.21	0.53	11	Toy Group	Asia
PembrokeWelshCorgi	12.5	27.5	11	2.5	2	1	1	4	1	1	1	2	NA	109	0.36	0.86	0.44	0.49	NA	4	Herding group	Europe
Pug	14	16	11.5	1.3913	2	1	1	4	1	3	5	1	1	92	0.38	1.52	0.51	0.32	0.39	2	Toy Group	Asia
ScottishTerrier	12	20	10	2	2	2	2	2	2	1	1	2	3	156	0.61	1.23	0.57	0.5	0.45	6	Terrier group	Europe
ShetlandSheepdog	13	20	14.5	1.37931	2	3	1	3	1	2	2	2	2	154	0.44	1.4	0.42	0.45	0.69	6	Herding group	Europe
ShibaInu	14.5	20	15	1.33333	2	1	1	3	1	1	4	2	2	142	0.4	1.43	0.5	0.45	0.45	4	Non-sporting group	Asia
ShihTzu	14	12.5	9.75	1.28205	2	3	2	1	1	4	3	2	1	96	0.29	1.03	0.49	0.31	0.48	14	Toy Group	Asia
Spitz	14	40	18	2.22222	2	2	1	3	2	1	3	2	NA	NA	NA	NA	NA	NA	NA	NA	Foundation Stock Service	Europe
TibetanTerrier	15.5	24	15.5	1.54839	2	3	2	3	2	4	3	2	2	NA	0.34	1.29	0.51	0.38	0.45	11	Non-sporting group	Asia
WestHighlandWhiteTerrier	14	17.5	10.5	1.66667	2	2	2	3	1	1	1	2	2	98	0.47	1.37	0.6	0.42	0.39	1	Terrier group	Europe
AustralianCattleDog	14	40	18.5	2.16216	3	1	1	3	1	1	1	2	1	139	0.39	1.5	0.46	0.51	0.55	5	Herding group	Oceania
BavarianHound	13.5	51.5	18.75	2.74667	3	1	1	3	2	4	2	1	NA	143	NA	NA	NA	NA	NA	5	Foundation Stock Service	Europe
BeardedCollie	13	50	21	2.38095	3	3	2	3	1	4	1	1	2	126	0.35	1.34	0.45	0.45	0.56	4	Herding group	Europe
BernAlpineDachsbracke	12	36.4	14.6	2.49315	3	1	1	2	1	4	1	2	NA	155	NA	NA	NA	NA	NA	NA	Unregistered	Europe
BorderCollie	13.5	42.5	20	2.125	3	2	1	3	1	2	2	2	2	135	0.39	1.43	0.45	0.43	0.61	17	Herding group	Europe
BrittanySpaniel	13	35	19	1.84211	3	1	1	3	1	3	1	2	2	127	0.46	1.89	0.64	0.49	NA	7	Sporting group	Europe
Bulldog	9	45	14.5	3.10345	3	1	1	3	3	1	1	1	1	83	0.31	1.27	0.44	0.24	0.19	10	Non-sporting group	Europe
BullTerrier	12.5	60	21.5	2.7907	3	1	1	3	1	1	1	1	2	209	0.42	1.42	0.52	0.51	0.45	12	Terrier group	Europe
CarolinaDog	13	42.5	18.6	2.28495	3	1	1	3	2	2	2	1	NA	NA	NA	NA	NA	NA	NA	7	Foundation Stock Service	North America
Chongqing	11	44	16.7	2.63473	3	1	1	1	4	1	1	1	1	NA	NA	NA	NA	NA	NA	NA	Unregistered	Asia
ChowChow	10	57.5	18.5	3.10811	3	2	1	3	3	1	3	2	1	124	0.46	1.44	0.47	0.37	0.37	5	Non-sporting group	Asia
ClumberSpaniel	11	70	18.5	3.78378	3	2	1	3	4	4	2	1	NA	116	0.36	1.19	0.43	0.43	0.29	1	Sporting group	Europe
CockerSpanielEnglish	13	30	16	1.875	3	2.5	1	3	2	4	1	2	3	123	0.44	1.39	0.6	0.49	NA	18	Sporting group	Europe
Dalmatian	12	57.5	21.5	2.67442	3	1	1	4	2	3	2	1	2	147	0.43	1.72	0.53	0.46	0.55	2	Non-sporting group	Europe
Dingo	10	35.8	20	1.79	3	1	1	NA	NA	1	1	2	NA	NA	NA	NA	NA	NA	NA	NA	Unregistered	Oceania
EastSiberianLaika	13	55	23	2.3913	3	2	1	3	1	1	3	2	NA	NA	NA	NA	NA	NA	NA	NA	Unregistered	Asia
Elo	14	36	20	1.8	3	2	1	5	3	1	3	2	NA	NA	NA	NA	NA	NA	NA	NA	Unregistered	Europe
EnglishSetter	12	61.25	25	2.45	3	2	1	3	3	4	2	2	3	126	0.37	1.59	0.66	0.48	0.64	5	Sporting group	Europe
EnglishSpringerSpaniel	13	45	19.5	2.30769	3	2	1	3	3	4	1	2	2	129	0.41	1.5	0.6	0.49	NA	6	Sporting group	Europe
EntlebucherSennenhund	12	52.5	18.5	2.83784	3	2	1	3	2	3	1	2	2	NA	NA	NA	NA	NA	NA	3	Sporting group	Europe
Eurasier	14	55	21.5	2.55814	3	2	1	3	2	1	3	2	NA	NA	NA	NA	NA	NA	NA	5	Foundation Stock Service	Europe
FieldSpaniel	12.5	42.5	17.5	2.42857	3	2	1	3	2	4	1	1	NA	114	0.45	1.37	0.62	0.51	NA	6	Sporting group	Europe
FinnishLapphund	13.5	43	18.5	2.32432	3	2	1	4	2	1	3	2	2	NA	NA	NA	NA	NA	NA	6	Herding group	Europe
FlatcoatedRetriever	9	65	23.25	2.7957	3	2	1	2	2	3	2	1	NA	159	0.39	1.48	0.47	0.5	0.6	2	Sporting group	Europe
FonnisDog	11	71.6	22	3.25455	3	1.5	2	NA	NA	3	1	2	NA	NA	NA	NA	NA	NA	NA	NA	Unregistered	Europe
GermanWirehairedPointer	15	60	24	2.5	3	2	1	2	2	3	1	2	NA	120	0.39	1.56	0.53	0.44	NA	2	Sporting group	Europe
Heideterrier	12	44	20	2.2	3	1	2	NA	NA	3	1	1	NA	NA	NA	NA	NA	NA	NA	NA	Unregistered	Europe
IrishTerrier	14	26	18	1.44444	3	2	2	2	1	3	1	2	NA	156	0.44	1.78	0.59	0.53	0.39	3	Terrier group	Europe
IstrianShorthairedHound	13	40	19.5	2.05128	3	1	1	1	3	4	1	1	NA	NA	NA	NA	NA	NA	NA	NA	Unregistered	Europe
Jamthund	13	66	23	2.86957	3	1	1	3	4	1	3	2	NA	NA	NA	NA	NA	NA	NA	NA	Unregistered	Europe
Jindo	14.5	40	19.5	2.05128	3	2	1	3	1	1	3	2	NA	NA	NA	NA	NA	NA	NA	5	Foundation Stock Service	Asia
Keeshond	13.5	40	17.5	2.28571	3	3	1	3	2	1	3	2	2	99	0.39	1.32	0.48	0.45	0.46	6	Non-sporting group	Europe
KerryBlueTerrier	13.5	36	18.5	1.94595	3	2	2	1	2	3	1	1	NA	160	0.44	1.74	0.5	0.5	0.31	8	Terrier group	Europe
LagottoRomagnolo	16	29.6	17.5	1.69143	3	2	2	1	2	3	1	2	2	NA	NA	NA	NA	NA	NA	7	Sporting group	Europe
LapponianHerder	12	70	19	3.68421	3	1	1	3	2	1	2	2	NA	NA	NA	NA	NA	NA	NA	3	Foundation Stock Service	Europe
MexicanHairless	13.5	42.5	20.5	2.07317	3	1	1	1	1	1	2	1	NA	NA	NA	NA	NA	NA	NA	11	Non-sporting group	North America
NorwegianElkhound	13.5	51.5	20	2.575	3	2	1	3	2	1	3	2	2	137	0.41	1.49	0.51	0.44	0.53	7	Hound group	Europe
NovaScotiaDuckTollingRetriever	13	42.5	19	2.23684	3	2	1	3	2	3	2	2	NA	148	0.41	1.42	0.48	0.45	0.7	2	Sporting group	North America
PeruvianHairless	13	25.25	17.75	1.42254	3	1	1	1	1	1	2	1	NA	NA	NA	NA	NA	NA	NA	17	Miscellaneous class	South America
PetitBassetGriffonVendeen	15	32.5	14	2.32143	3	3	2	2	2	4	1	2	NA	137	0.44	1.1	0.52	0.48	0.57	7	Hound group	Europe
Poodle	14	55	20.7	2.657	3	3	1	1	1	4	1	1	2	NA	0.41	1.75	0.51	0.49	NA	11	Non-sporting group	Europe
PortuguesePodengo	12.5	47.25	22	2.14773	3	2	2	3	1	1	2	1	NA	NA	NA	NA	NA	NA	NA	15	Miscellaneous class	Europe
PortugueseWaterDog	12	46.75	20.25	2.30864	3	3	1	2	2	3	2	1	NA	135	0.39	1.53	0.45	0.49	0.57	3	Working group	Europe
QingchuanDog	11	55	17	3.23529	3	1	1	NA	NA	3	2	2	NA	NA	NA	NA	NA	NA	NA	NA	Unregistered	Asia
Samoyed	13	48.75	21.12	2.30824	3	3	1	3	1	1	3	2	1	121	0.38	1.37	0.44	0.4	0.57	4	Working group	Asia
Shar-Pei	10	52.5	19	2.76316	3	1	1	3	3	3	3	1	1	133	0.44	1.64	0.54	0.45	0.49	18	Non-sporting group	Asia
SiberianHusky	13	47.5	21.6	2.19907	3	2	1	4	1	1	2	2	2	137	0.4	1.44	0.46	0.47	0.6	9	Working group	Asia
SoftCoatedWheatenTerrier	13	35	18	1.94444	3	2	2	1	2	3	2	1		153	0.46	1.74	0.62	0.48	NA	1	Terrier group	Europe
SpanishWaterDog	13	40	17.75	2.25352	3	2	2	1	2	3	1	1		NA	NA	NA	NA	NA	NA	14	Herding group	Europe
SpinoneItaliano	11	70	24.25	2.8866	3	2	2	3	3	4	1	1	3	116	0.37	1.59	0.5	0.48	NA	4	Sporting group	Europe
StandardPoodle	14	55	20.7	2.657	3	3	1	1	1	4	1	1	2	NA	0.41	1.75	0.51	0.49	NA	11	Non-sporting group	Europe
StandardSchnauzer	14.5	40	18.5	2.16216	3	2	2	1	3	3	2	2	2	122	0.45	1.63	0.57	0.46	NA	2	Working group	Europe
SwedishLapphund	13	37.5	18	2.08333	3	3	1	3	2	1	3	2	NA	NA	NA	NA	NA	NA	NA	1	Foundation Stock Service	Europe
TaiwanVillageDog	11	28	18.5	1.51351	3	1	1	3	2	1	2	1	NA	NA	NA	NA	NA	NA	NA	1	Foundation Stock Service	Asia
Vizsla	13	53.5	22.5	2.37778	3	1	1	3	2	4	1	1	2	119	0.37	1.74	0.56	0.47	0.44	1	Sporting group	Europe
Whippet	13.5	32.5	20	1.625	3	1	1	2	1	2	2	1	3	163	0.37	1.83	0.54	0.56	0.59	18	Hound group	Europe
XiasiDog	13	37.5	18.5	2.02703	3	2	2	4	3	1	1	2	NA	NA	NA	NA	NA	NA	NA	NA	Unregistered	Asia
Xoloitzcuintli	13.5	42.5	20.5	2.07317	3	1	1	1	1	1	2	1	NA	NA	NA	NA	NA	NA	NA	11	Non-sporting group	North America
AfghanHound	13	55	26	2.11538	4	3	1	1	1	4	2	1	3	172	0.35	1.53	0.61	0.6	0.74	9	Hound group	Asia
AiredaleTerrier	11	60	23	2.6087	4	1.5	2	1	1	3	1	1	3	190	0.52	2	0.67	0.52	0.46	2	Terrier group	Europe
AlaskanHusky	12.5	47	26	1.80769	4	2	1	3	1	1	2	2	NA	NA	NA	NA	NA	NA	NA	9	Unregistered	North America
AlaskanMalamute	12	80	24	3.33333	4	2	1	3	1	1	3	2	2	129	0.4	1.53	0.47	0.38	0.38	9	Working group	North America
BelgianMalinois	15	60	24	2.5	4	1	1	3	1	1	2	1	2	140	0.38	1.66	0.49	0.47	0.58	5	Herding group	Europe
BelgianSheepdog	13	60	24	2.5	4	2	1	3	1	1	2	2	2	135	0.42	1.58	0.52	0.47	0.63	2	Herding group	Europe
BelgianTervuren	13	60	24	2.5	4	2	1	3	1	1	2	2	2	150	0.4	1.54	0.45	0.46	0.65	2	Herding group	Europe
BergerBlancSuisse	12	77	24	3.20833	4	2	1	3	1	1	1	2	2	144	NA	NA	NA	NA	NA	NA	Unregistered	Europe
BergerPicard	12.5	60	23.5	2.55319	4	2	2	3	1	1	2	1	NA	NA	NA	NA	NA	NA	NA	2	Herding group	Europe
BlackRussianTerrier	11	105	28	3.75	4	2.5	2	3	3	3	2	2	2	122	0.46	1.61	0.55	0.45	NA	5	Working group	Asia
Bloodhound	11	95	25	3.8	4	1	1	3	5	4	2	1	NA	136	0.4	1.56	0.59	0.5	0.69	3	Hound group	Europe
BouvierDesFlandres	11	90	25.5	3.52941	4	2	2	3	2	3	3	2	NA	140	0.42	1.67	0.55	0.46	NA	6	Herding group	Europe
Boxer	11	65	23.25	2.7957	4	1	1	2	3	3	2	1	1	108	0.31	1.71	0.61	0.29	NA	2	Working group	Europe
CaneCorso	10.5	99	25.5	3.88235	4	1	1	2	3	3	1	1	1	NA	NA	NA	NA	NA	NA	7	Working group	Europe
ChesapeakeBayRetriever	11.5	67.5	23.5	2.87234	4	2	1	3	2	3	2	1	NA	135	0.4	1.57	0.5	0.53	0.61	8	Sporting group	North America
Chinook	13.5	70	24	2.91667	4	2	1	3	1	2	1	1	NA	NA	NA	NA	NA	NA	NA	6	Working group	North America
Coonhound	11	87.5	25	3.5	4	1	1	3	3	4	1	1	NA	NA	NA	NA	NA	NA	NA	1	Hound group	North America
CurlyCoatedRetriever	11	77.5	25	3.1	4	1	1	2	1	3	2	2	NA	126	0.33	1.48	0.47	0.46	0.35	2	Sporting group	Europe
DobermanPinscher	11	80	26	3.07692	4	1	1	4	2	3	2	1	3	116	0.43	1.78	0.57	0.5	NA	4	Working group	Europe
EnglishPointer	14.5	60	25.5	2.35294	4	1	1	3	2	4	1	1	NA	110	0.37	1.75	0.55	0.45	NA	8	Sporting group	Europe
GermanShepherd	8.5	68.75	24	2.86458	4	2	1	4	2	1	2	2	2	132	0.4	1.44	0.48	0.5	0.66	11	Herding group	Europe
GoldenRetriever	11	65	22.75	2.85714	4	2	1	4	2	3	1	2	2	128	0.39	1.39	0.49	0.45	0.51	3	Sporting group	Europe
GordonSetter	12.5	62.5	25	2.5	4	2	1	3	4	4	1	2	3	99	0.36	1.61	0.55	0.48	0.56	1	Sporting group	Europe
GreenlandDog	13	68	23.5	2.89362	4	2	1	2	3	1	3	2	NA	NA	NA	NA	NA	NA	NA	NA	Unregistered	North America
Greyhound	11.5	65	28.25	2.30088	4	1	1	2	1	2	2	1	3	171	0.33	1.61	0.55	0.56	0.77	15	Hound group	Africa
Hovawart	12	77.5	25.5	3.03922	4	2	1	3	2	3	1	2	2	NA	NA	NA	NA	NA	NA	2	Foundation Stock Service	Europe
IrishSetter	13.5	65	26	2.5	4	2	1	3	2	4	2	1	3	152	0.39	1.45	0.6	0.47	0.51	3	Sporting group	Europe
IrishWaterSpaniel	12.5	56.5	22.5	2.51111	4	2	2	1	2	4	2	1	NA	129	0.41	1.45	0.49	0.51	0.5	1	Sporting group	Europe
Komondor	11	110	30	3.66667	4	3	2	1	2	4	2	2	NA	119	0.37	1.2	0.55	0.45	0.53	1	Working group	Europe
KunmingDog	13	75	26	2.88462	4	2	1	3	3	1	2	2	NA	NA	NA	NA	NA	NA	NA	NA	Unregistered	Asia
LabradorRetriever	11	67.5	23	2.93478	4	1	1	4	2	3	2	2	2	131	0.37	1.39	0.51	0.44	0.47	3	Sporting group	Europe
Malinois	15	60	24	2.5	4	1	1	3	1	1	2	1	2	140	0.38	1.66	0.49	0.47	0.58	5	Herding group	Europe
RhodesianRidgeback	11	77.5	25.5	3.03922	4	1	1	3	2	3	2	1	2	153	0.39	1.79	0.5	0.52	0.54	9	Hound group	Africa
Rottweiler	9.5	102.5	24.5	4.18367	4	1	1	3	3	3	1	1	1	116	0.38	1.39	0.57	0.4	NA	3	Working group	Europe
Saluki	13.5	52.5	25.5	2.05882	4	1	1	2	1	3	2	1	3	170	0.42	1.62	0.53	0.53	0.79	12	Hound group	Africa
Sloughi	12.5	42.5	26.5	1.60377	4	1	1	3	1	2	2	1	3	NA	NA	NA	NA	NA	NA	4	Hound group	Africa
SpanishGalgo	13.5	57.5	25.5	2.2549	4	1	1	3	4	2	2	1	3	NA	NA	NA	NA	NA	NA	15	Unregistered	Europe
Tornjak	13	86	25.5	3.37255	4	2	1	4	3	3	2	2	NA	NA	NA	NA	NA	NA	NA	1	Foundation Stock Service	Europe
Weimaraner	11.5	72.5	25	2.9	4	1	1	3	2	4	1	1	1	133	0.39	1.69	0.56	0.51	NA	3	Sporting group	Europe
BerneseMountainDog	8.5	92.5	25.25	3.66337	5	2	1	5	3	3	2	2	1	131	0.38	1.47	0.44	0.41	0.7	2	Working group	Europe
Borzoi	11.5	82.5	30	2.75	5	2	1	3	1	2	2	1	3	170	0.39	1.59	0.48	0.56	0.76	18	Hound group	Asia
BullMastiff	8	115	25.5	4.5098	5	1	1	3	3	3	2	1	1	115	0.32	1.51	0.48	0.36	0.51	6	Working group	Europe
CaucasianOvcharka	11	134.5	26.5	5.07547	5	2	1	4	4	3	3	2	2	NA	NA	NA	NA	NA	NA	NA	Foundation Stock Service	Asia
EnglishMastiff	8	170	29	5.86207	5	1	1	3	4	3	2	2	1	129	0.38	1.5	0.5	0.35	0.59	3	Working group	Europe
GreatDane	8.5	141.25	30	4.70833	5	1	1	3	4	3	2	1	2	121	0.35	1.68	0.49	0.46	0.58	10	Working group	Europe
GreaterSwissMountainDog	9.5	112.5	26.2	4.29389	5	1	1	3	3	3	2	1	NA	157	0.39	1.52	0.55	0.45	0.61	1	Working group	Europe
GreatPyrenees	11	122.5	28.25	4.33628	5	2	1	3	3	3	2	2	2	142	0.33	1.47	0.44	0.4	0.7	NA	Working group	Europe
IrishWolfhound	7	112.5	33	3.40909	5	2	2	3	2	3	2	1	NA	134	0.38	1.6	0.54	0.51	0.74	13	Hound group	Europe
Landseer	11	125	28.75	4.34783	5	2	1	3	3	3	1	2	NA	NA	NA	NA	NA	NA	NA	NA	Unregistered	North America
LeonBerger	7	127.5	28.6	4.45804	5	3	1	4	3	3	2	2	2	111	0.39	1.51	0.47	0.47	0.63	4	Working group	Europe
SaintBernard	9	165	30	5.5	5	2	1	4	5	3	2	2	1	123	0.3	1.51	0.48	0.38	0.66	9	Working group	Europe
ScottishDeerhound	9.5	91.25	30	3.04167	5	2	2	3	1	2	2	2	2	145	0.34	1.64	0.44	0.56	0.81	4	Hound group	Asia
TibetanMastiff	11	107.5	26.5	4.0566	5	2	1	4	3	3	3	2	1	NA	NA	NA	NA	NA	NA	8	Working group	Asia

[truncated: 2 more sheets: Appendix S2, Appendix S3]
